# Supplementary material for: The Proportion Cured of Patients with Resected Stage II–III Cutaneous Melanoma in Sweden
Source: Cancers (Basel). 2021 May 18;13(10):2456. doi: 10.3390/cancers13102456 (PMC8158378; doi:10.3390/cancers13102456)
Supplement: Supplementary file 1 [file cancers-13-02456-s001.zip]

Archive with 1 entries (1 files):
- cancers-1179792-supplementary.pdf
